# Supplementary material for: Synthesis of libraries and multi-site mutagenesis using a PCR-derived, dU-containing template
Source: Synth Biol (Oxf). 2021 Jan 5;6(1):ysaa030. doi: 10.1093/synbio/ysaa030 (PMC8260824; doi:10.1093/synbio/ysaa030)
Supplement: ysaa030_Supplementary_Data [file ysaa030_supplementary_data.zip]

Archive with 4 entries (4 files):
- pileup_output.xlsx
- supplementary_figures.pdf
- Table donor primers 11-08-2020.docx
- MSCS.py
