# Supplementary material for: Synthesis of libraries and multi-site mutagenesis using a PCR-derived, dU-containing template
Source: Synth Biol (Oxf). 2021 Jan 5;6(1):ysaa030. doi: 10.1093/synbio/ysaa030 (PMC8260824; doi:10.1093/synbio/ysaa030)
Supplement: ysaa030_Supplementary_Data [file ysaa030_supplementary_data.zip › pileup_output.xlsx]

## Sheet: pileup
base position	Mutation*	Error rate**	fraction A	Fraction T	Fraction G	Fraction C	reads at this position
1		0.00105288	0.000706149	6.34266e-05	0.998947	0.000283305	236494		* Residues that were chosen for mutation are marked using the
2		0.0039384	0.000349612	0.996062	0.00347927	0.000109517	237406		standard code for mixed bases (i.e. G>V means G > A/G/C)
3		0.0110027	0.988997	0.00432908	0.00620054	0.0004731	238850		Thie complete code is listed at the end of the methods section.
4		0.0117459	0.00517807	0.00623294	0.000334879	0.988254	238892
5		0.00472111	0.00465414	3.76684e-05	2.92977e-05	0.995279	238927		** The error rate is calculated by summing the smallest three fractions.
6		0.00464966	0.99535	2.92958e-05	2.09256e-05	0.00459944	238942		This value does not represent the error rate at positions that have been mutated.
7		0.00112462	0.998875	2.09037e-05	0.00101174	9.19763e-05	239192
8		0.000363702	5.43462e-05	0.999636	5.43462e-05	0.000255009	239207
9		0.00214869	0.997851	0.000760819	0.000639589	0.000748278	239216
10		0.00195619	0.000886136	0.00073566	0.000334391	0.998044	239241
11		0.00135884	0.000284311	0.998641	0.000188147	0.00088638	239175
12		0.00155119	0.998449	0.000200693	0.000710789	0.00063971	239171
13		0.00118729	0.000413878	0.000656352	0.000117056	0.998813	239201
14		0.00177668	0.000242465	0.998223	0.000133774	0.00140044	239210
15		0.00203484	0.00128538	0.000489868	0.997965	0.000259588	238840
16		0.00174796	0.998252	0.000234176	0.000840526	0.000673257	239136
17		0.00117449	0.000551717	0.000522459	0.000100312	0.998826	239253
18		0.00189261	0.00105284	0.000701895	0.000137872	0.998107	239352
19		0.00160856	0.000267396	0.998391	0.000167123	0.00117404	239345
20		0.00181715	0.000267351	0.998183	0.000108611	0.00144119	239386
21		0.00226411	0.00146206	0.000584825	0.997736	0.000217221	239388
22		0.00263587	0.000568111	0.00192155	0.000146205	0.997364	239390
23		0.00219283	0.997807	0.000258962	0.00141594	0.000517925	239417
24		0.00229315	0.00104424	0.00110689	0.000142016	0.997707	239409
25		0.00156198	0.000613933	0.000810224	0.000137822	0.998438	239440
26		0.00132823	0.998672	0.000187957	0.000852073	0.000288201	239416
27		0.00147416	0.998526	0.000137811	0.00043849	0.000897861	239458
28		0.00251383	0.997486	0.000238021	0.00106065	0.00121516	239475
29		0.000989619	0.00061799	0.000313171	0.99901	5.84585e-05	239486
30		0.00212957	0.000271416	0.99787	0.000471846	0.00138631	239485
31		0.00121919	0.000116909	0.998781	6.26297e-05	0.00103965	239503
32		0.00102292	7.93286e-05	0.998977	0.000121081	0.000822513	239510
33		0.00159482	0.000851686	0.000530216	0.998405	0.000212921	239525
34		0.00232541	0.000354865	0.997675	0.00015447	0.00181607	239528
35		0.00177859	0.000885122	0.000676367	0.000217105	0.998221	239515
36		0.00225834	0.000930885	0.00117717	0.000150277	0.997742	239557
37		0.00192845	0.0013232	0.000434109	0.998072	0.000171139	239571
38		0.00182394	0.000876494	0.000767975	0.000179473	0.998176	239591
39		0.00132718	0.998673	0.000200329	0.000742886	0.000383964	239606
40		0.00131051	0.000137728	0.998689	0.000150249	0.00102253	239602
41		0.000980597	0.000141874	0.999019	8.3455e-05	0.000755268	239650
42		0.00141864	0.998581	0.000104311	0.000972182	0.000342141	239667
43		0.00192755	0.00110146	0.000713445	0.000112649	0.998072	239682
44		0.00168963	0.000292034	0.99831	7.92664e-05	0.00131833	239698
45		0.00116819	0.000650849	0.00045476	0.998832	6.25816e-05	239687
46		0.00128482	0.000717495	0.000425491	0.998715	0.00014183	239723
47		0.00244026	0.000375424	0.99756	0.000308682	0.00175615	239729
48		0.00242759	0.00107198	0.00118877	0.000166845	0.997572	239744
49		0.00169755	0.00112196	0.000437942	0.998302	0.000137639	239758
50		0.00106346	0.998937	0.000254397	0.000675611	0.000133454	239783
51		0.00137614	0.000154295	0.998624	0.000141784	0.00108006	239801
52		0.00140106	0.000967396	0.000271038	0.998599	0.000162623	239819
53		0.00222243	0.000871458	0.00122588	0.00012509	0.997778	239828
54		0.00133414	0.998666	0.000158429	0.00107982	9.58913e-05	239855
55		0.00154247	0.998458	0.000120896	0.00110057	0.000321001	239875
56		0.00234684	0.00107546	0.00103378	0.000237602	0.997653	239897
57		0.00160049	0.00119203	0.000362612	0.9984	4.58475e-05	239926
58		0.0013919	0.998608	0.000229206	0.00095433	0.000208369	239959
59		0.00110426	0.000791736	0.000216686	0.998896	9.58417e-05	239979
60		0.00272902	0.000383313	0.997271	0.000345815	0.00199989	240013
61		0.00114563	0.000816524	0.000279118	0.998854	4.99913e-05	240042
62		0.00197029	0.99803	0.000470704	0.00118717	0.000312414	240066
63		0.00127035	0.000112457	0.99873	9.5797e-05	0.0010621	240091
64		0.00128689	0.000857926	0.000312352	0.998713	0.000116611	240114
65		0.00199059	0.998009	0.000466414	0.00127015	0.000254029	240130
66		0.00120343	0.000603797	0.000453889	0.998797	0.000145744	240147
67		0.00158204	0.000832653	0.000466286	0.998418	0.000283102	240196
68		0.00355062	0.00254745	0.000799201	0.000203963	0.996449	240240
69		0.00225995	0.000407873	0.99774	0.000162317	0.00168976	240271
70		0.00230542	0.00140656	0.000732409	0.000166457	0.997695	240303
71		0.00234654	0.00185144	0.000332842	0.997653	0.000162261	240354
72		0.00175523	0.000964962	0.000665491	0.00012478	0.998245	240424
73		0.0012932	0.998707	0.000141379	0.000839955	0.000311865	240489
74		0.00162127	0.998379	0.000124713	0.00113073	0.000365825	240552
75		0.000997494	0.00062759	0.000315873	0.999003	5.40309e-05	240603
76		0.00183662	0.998163	0.000224384	0.00111361	0.000498631	240659
77		0.00119231	0.998808	0.000116323	0.000876577	0.000199411	240709
78		0.00153686	0.000822426	0.000618897	9.55344e-05	0.998463	240751
79		0.00143678	0.000735001	0.000564747	0.000137034	0.998563	240816
80		0.00186401	0.000265695	0.998136	0.00014115	0.00145717	240878
81		0.00102931	0.00063087	0.000302984	0.998971	9.54606e-05	240937
82		0.00153116	0.998469	0.000257269	0.000958534	0.000315362	240993
83		0.00106201	0.000165939	0.998938	0.0001369	0.000759172	241052
84		0.00147234	0.000908292	0.000501841	0.998528	6.22118e-05	241112
85		0.000982673	0.000588774	0.000315119	0.999017	7.87797e-05	241179
86		0.00187365	0.998126	0.000240423	0.00125186	0.000381361	241241
87		0.00147106	0.000211336	0.998529	0.000190617	0.00106911	241322
88		0.00130502	0.000737439	0.000435006	0.998695	0.000132573	241376
89		0.00191764	0.000265073	0.998082	0.000289924	0.00136264	241443
90		0.00148651	0.00100205	0.000380943	0.998513	0.000103517	241506
91		0.00245046	0.0013163	0.000728516	0.000405651	0.99755	241587
92		0.00201104	0.000248277	0.997989	0.00016138	0.00160138	241666
93		0.00181582	0.000943068	0.000777618	9.51341e-05	0.998184	241764
94		0.00176934	0.998231	0.000206699	0.00120712	0.000355522	241898
95		0.00122333	0.000710852	0.000334762	0.998777	0.000177713	241963
96		0.00126028	0.000731378	0.000388415	0.99874	0.000140491	242009
97		0.00113178	0.00057415	0.000384144	0.998868	0.000173484	242097
98		0.00290262	0.997097	0.000127996	0.00253102	0.000243605	242195
99		0.00163035	0.00026003	0.99837	0.000173353	0.00119696	242280
100		0.00139843	0.00040014	0.00091166	8.66283e-05	0.998602	242415
101		0.00211067	0.00155415	0.000358649	0.997889	0.000197875	242577
102		0.00135994	0.000614033	0.000647001	9.89046e-05	0.99864	242658
103		0.00119828	0.000518843	0.00058061	9.88272e-05	0.998802	242848
104		0.00154338	0.998457	0.000214015	0.00102892	0.000300444	242974
105		0.000967429	0.000510473	0.000391088	0.999033	6.58675e-05	242912
106		0.00117174	0.000637262	0.000444028	0.998828	9.04501e-05	243228
107		0.00156197	0.000513807	0.000916632	0.000131535	0.998438	243282
108		0.00119524	0.000673605	0.000455916	0.998805	6.57176e-05	243466
109		0.00171196	0.000180638	0.998288	0.000340749	0.00119057	243581
110		0.00130398	0.000176324	0.998696	0.000135319	0.000992336	243869
111		0.00174682	0.000914414	0.000705288	0.000127116	0.998253	243872
112	T>B	0.555842	0.000787085	0.444158	0.32573	0.229325	243938
113	C>M	0.415982	0.584018	0.000466586	0.000724436	0.414791	244328
114	C>A	0.0117641	0.988236	0.000151241	0.000874744	0.0107381	244643
115		0.00196503	0.0010295	0.000821146	0.998035	0.000114388	244780
116		0.00162884	0.998371	0.00021228	0.00107773	0.000338831	244960
117		0.0024318	0.000828281	0.00144031	0.997568	0.000163208	245086
118	C>V	0.632299	0.367701	0.000554959	0.344736	0.287008	245063
119	G>V	0.566565	0.294002	0.000546078	0.433435	0.272016	245386
120		0.00182358	0.000598361	0.998176	0.000272722	0.000952493	245671
121		0.000894858	0.999105	0.000178972	0.000459632	0.000256255	245849
122		0.00128089	0.000675011	0.000516424	8.94593e-05	0.998719	245922
123		0.00130352	0.000503541	0.000714703	8.52771e-05	0.998696	246256
124		0.00186983	0.000300147	0.99813	0.00058407	0.000985617	246546
125		0.00126881	0.00057968	0.000510767	0.998731	0.000178363	246688
126		0.00269763	0.000899211	0.00104098	0.997302	0.000757444	246883
127	A>V	0.57949	0.381115	0.000676576	0.42051	0.197698	246831
128	A>R	0.470146	0.529854	0.000606833	0.469151	0.000388373	247185
129		0.00177031	0.99823	0.000149547	0.000925574	0.000695191	247414
130	G>V	0.481527	0.290134	0.000889561	0.518473	0.190504	247313
131	T>D	0.539337	0.277542	0.460663	0.261186	0.000609813	247617
132	G>K	0.383347	0.00102086	0.381412	0.616653	0.000914524	235095
133		0.00266893	0.00142907	0.000853414	0.000386452	0.997331	248414
134		0.00160943	0.000189108	0.998391	0.000173014	0.00124731	248535
135		0.000961144	0.000353894	0.000498669	0.000108581	0.999039	248662
136		0.000955489	0.000325188	0.000578111	5.21906e-05	0.999045	249087
137		0.00151222	0.000192538	0.998488	0.000172482	0.0011472	249302
138		0.00160313	0.00102199	0.000517009	0.998397	6.41252e-05	249512
139		0.00151755	0.000208213	0.998482	0.000160164	0.00114918	249744
140		0.00130834	0.000636165	0.00054014	0.000132034	0.998692	249935
141		0.00138223	0.00035954	0.000898849	0.000123841	0.998618	250320
142		0.00197901	0.00141643	0.000426924	0.998021	0.000135658	250630
143		0.00159937	9.17347e-05	0.998401	0.000251273	0.00125637	250723
144		0.00160078	0.000123444	0.998399	0.000179192	0.00129815	251127
145		0.00136046	7.51416e-05	0.99864	0.00011469	0.00117063	252856
146		0.00295424	0.00220974	0.000601937	0.997046	0.000142564	252518
147		0.00346721	0.000646991	0.00223959	0.000580633	0.996533	60279
148		0.00376718	0.00137953	0.00185706	0.000530588	0.996233	56541
149		0.00223025	0.0015387	0.000466797	0.99777	0.000224754	57841
150		0.00162947	0.000831707	0.000458287	0.998371	0.000339472	58915
151		0.00252684	0.997473	0.000264244	0.00166804	0.00059455	60550
152		0.00516516	0.00425842	0.000615285	0.000291451	0.994835	61760
153		0.00166147	0.00106018	0.000427235	0.998339	0.000174059	63197
154		0.00189417	0.000201838	0.998106	0.000403677	0.00128866	64408
155		0.00189171	0.00114418	0.000625486	0.998108	0.000122046	65549
156		0.00129727	0.000745556	0.000387689	0.998703	0.000164022	67064
157		0.00145353	0.000954339	0.000367053	0.998546	0.000132139	68110
158		0.00317259	0.00129788	0.00139882	0.000475888	0.996827	69344
159		0.00199296	0.00113076	0.000579513	0.998007	0.00028269	70749
160		0.00242647	0.00185472	0.000376522	0.997574	0.000195234	71709
161		0.00347885	0.00121419	0.00145975	0.000804911	0.996521	73300
162		0.00142464	0.998575	0.00014784	0.000927357	0.000349439	74405
163		0.00179916	0.000399813	0.998201	0.00050643	0.000892917	75035
164		0.00128097	0.000831969	0.000330146	0.998719	0.000118853	75724
165		0.0017683	0.00124821	0.000247042	0.998232	0.000273046	76910
166		0.00281937	0.000469895	0.997181	0.000558794	0.00179068	78741
167		0.00207892	0.00142769	0.000525993	0.997921	0.000125236	79849
168		0.00239778	0.000919357	0.00108087	0.00039756	0.997602	80491
169		0.0013207	0.998679	0.00018343	0.000892693	0.000244574	81775
170		0.0016466	0.998353	0.000226706	0.00114546	0.000274434	83809
171		0.0017241	0.000961741	0.000633342	0.998276	0.000129014	85262
172		0.00237625	0.000252548	0.997624	0.000688768	0.00143493	87112
173		0.00175991	0.000169222	0.99824	0.000518947	0.00107174	88641
174		0.00158588	0.000853093	0.000514043	0.998414	0.000218742	91432
175		0.00135031	0.99865	0.000162038	0.00100463	0.000183643	92571
176		0.00259768	0.997402	0.000299321	0.001828	0.000470362	93545
177		0.00238727	0.00136264	0.000771108	0.000253515	0.997613	94669
178		0.00109745	0.998903	9.23086e-05	0.000666674	0.000338465	97499
179		0.00225305	0.997747	0.000497295	0.00127876	0.000476998	98533
180		0.00240228	0.00161465	0.000590726	0.000196909	0.997598	101570
181		0.00234656	0.00135193	0.000830469	0.000164162	0.997653	103556
182		0.002187	0.00135974	0.000599047	0.997813	0.000228208	105167
183		0.00153098	0.000918589	0.000408262	0.998469	0.000204131	107774
184		0.00135774	0.998642	0.000220173	0.000816476	0.000321086	109005
185		0.00152056	0.998479	0.000127472	0.00121098	0.000182103	109828
186		0.00144485	0.998555	0.000143588	0.000960244	0.000341021	111430
187		0.00152114	0.000320239	0.998479	0.000480359	0.000720538	112416
188		0.00150824	0.000784992	0.000555668	0.998492	0.000167582	113377
189		0.00159109	0.000813029	0.000611958	0.998409	0.000166103	114387
190		0.00302988	0.000294332	0.99697	0.000458811	0.00227674	115516
191		0.00163693	0.000258462	0.998363	0.00030154	0.00107693	116071
192		0.00248984	0.000513369	0.99751	0.000419251	0.00155722	116875
193		0.00269083	0.00162465	0.000786942	0.000279237	0.997309	118179
194		0.00238446	0.00117131	0.000778086	0.000435059	0.997616	119524
195		0.00215649	0.000669256	0.00130546	0.000181773	0.997844	121030
196		0.0022032	0.00147696	0.0004896	0.997797	0.00023664	122549
197		0.00182929	0.000515746	0.00110402	0.000209522	0.998171	124092
198		0.00206119	0.00109401	0.000531152	0.997939	0.00043602	126141
199		0.00148776	0.000814351	0.000422836	0.998512	0.00025057	127709
200		0.00131595	0.998684	0.000200086	0.000700302	0.000415564	129944
201		0.00433042	0.99567	0.000674969	0.00257853	0.00107692	131858
202		0.00137427	0.000560166	0.000634854	0.000179253	0.998626	133889
203		0.00142982	0.000439944	0.000806564	0.00018331	0.99857	136381
204		0.00201329	0.000115458	0.997987	0.000303076	0.00159476	138579
205		0.00155273	0.000876081	0.000584054	0.998447	9.25939e-05	140398
206		0.00187201	0.998128	0.000365958	0.00111899	0.00038707	142093
207		0.00219814	0.997802	0.000300064	0.00148636	0.000411715	143303
208		0.00130785	0.000837301	0.000359832	0.998692	0.000110717	144512
209		0.00171395	0.998286	0.000259483	0.00108573	0.000368739	146445
210		0.00118862	0.000326021	0.998811	0.000244515	0.000618081	147230
211		0.00143931	0.000749781	0.000548947	0.998561	0.000140584	149377
212		0.00230625	0.000337986	0.997694	0.000510292	0.00145798	150894
213		0.0029755	0.00118756	0.997024	0.000534403	0.00125354	151571
214		0.00331178	0.00116694	0.00094529	0.00119954	0.996688	153392
215		0.00256074	0.00175649	0.000534023	0.997439	0.000270229	155424
216		0.00266159	0.00119071	0.00113977	0.000331107	0.997338	157049
217		0.00208337	0.00118331	0.000679771	0.997917	0.000220296	158877
218		0.00209859	0.997901	0.000317591	0.00144473	0.000336273	160584
219		0.00170257	0.00033928	0.998297	0.000370124	0.000993165	162108
220		0.0016411	0.000536867	0.998359	0.00024403	0.000860207	163914
221		0.00710607	0.992894	0.00216744	0.00228215	0.00265648	165633
222		0.0022709	0.000879826	0.00117112	0.000219957	0.997729	168215
223		0.00115384	0.000459183	0.000612244	8.24174e-05	0.998846	169867
224		0.00309596	0.000373147	0.996904	0.000903716	0.00181909	171514
225		0.00265186	0.000293373	0.997348	0.000627013	0.00173148	173840
226		0.00160971	0.000473779	0.000696399	0.00043953	0.99839	175187
227		0.00228693	0.000646922	0.997713	0.000397233	0.00124277	176219
228		0.00325647	0.996744	0.000774815	0.00151033	0.000971326	178107
229		0.00113161	0.000473828	0.000557445	0.00010034	0.998868	179390
230		0.00150662	0.998493	0.000155094	0.000997031	0.0003545	180536
231		0.0027156	0.000533225	0.997284	0.000819077	0.0013633	181912
232		0.00114021	0.00040371	0.000671031	6.54664e-05	0.99886	183300
233		0.00282725	0.000314138	0.997173	0.000904502	0.00160861	184632
234		0.00281325	0.000441083	0.997187	0.000989748	0.00138242	185906
235		0.00127203	0.00041154	0.000716187	0.000144306	0.998728	187102
236		0.00319622	0.996804	0.000381007	0.00230192	0.000513301	188973
237		0.00137429	0.000549718	0.000592004	0.998626	0.000232573	189188
238		0.00155008	0.00068834	0.000514941	0.99845	0.000346797	190313
239		0.00449146	0.000318211	0.00142412	0.00274913	0.995509	191697
240		0.00224815	0.000363442	0.997752	0.000581507	0.0013032	192603
241		0.00139231	0.000380189	0.000929922	8.2203e-05	0.998608	194640
242		0.0017065	0.00086347	0.00042918	0.998293	0.000413852	195722
243		0.00288838	0.000391559	0.00174422	0.000752606	0.997112	196650
244		0.00230704	0.000955699	0.00061658	0.997693	0.000734758	194622
245		0.00195657	0.000585468	0.00103082	0.998043	0.000340272	199840
246		0.00374477	0.000316248	0.996255	0.00186235	0.00156618	199211
247		0.00454291	0.00071677	0.00340718	0.000418957	0.995457	198111
248		0.00475291	0.000514773	0.995247	0.0011395	0.00309864	200088
249		0.00287011	0.000717527	0.0017666	0.99713	0.00038598	202083
250		0.00249241	0.00104944	0.000680189	0.997508	0.000762784	205825
251		0.00229755	0.00052239	0.00105445	0.000720705	0.997702	206742
252		0.00518445	0.994816	0.000505076	0.00161921	0.00306016	201950
253		0.00152381	0.000685237	0.000646902	0.998476	0.000191675	208687
254		0.00156706	0.000366759	0.998433	0.000504889	0.000695414	209947
255		0.00138566	0.998614	0.000312129	0.00067155	0.000401984	211451
256		0.00264224	0.997358	0.000549097	0.0013	0.000793141	213077
257	A>V	0.600072	0.342445	0.00139602	0.399928	0.256231	214896
258	G>W	0.49193	0.480662	0.50807	0.00112039	0.0101483	215996
259		0.00486643	0.995134	0.00138712	0.00190786	0.00157145	216997
260		0.00181125	0.000820796	0.000674061	0.000316396	0.998189	218081
261		0.00169424	0.000258905	0.998306	0.000563232	0.000872101	220158
262		0.00155936	0.998441	0.000497186	0.000601144	0.000461027	221245
263		0.0026263	0.000485686	0.997374	0.000872436	0.00126818	222366
264		0.00103047	0.000367384	0.00046595	0.000197133	0.99897	223200
265		0.00120025	0.000400084	0.000613461	0.000186706	0.9988	224953
266		0.00252816	0.00033207	0.997472	0.000947506	0.00124858	225856
267		0.00264931	0.000897845	0.00155243	0.997351	0.00019903	226097
268	C>W	0.5012	0.4988	0.490414	0.00147411	0.00931247	226578
269	A>V	0.587002	0.394891	0.000783085	0.412998	0.191328	227306
270		0.00370866	0.996291	0.000767157	0.00181926	0.00112224	228115
271		0.00149342	0.000676844	0.000685578	0.000131002	0.998507	229004
272		0.0013454	0.998655	0.000222056	0.000687938	0.000435404	229672
273		0.00229742	0.000400308	0.997703	0.000709241	0.00118787	229823
274		0.00168167	0.000203707	0.998318	0.000645796	0.000832167	230723
275		0.00150417	0.000276629	0.998496	0.000436555	0.000790985	231357
276		0.00222612	0.00110663	0.000977949	0.997774	0.000141545	233141
277		0.0021553	0.00102206	0.000816791	0.997845	0.000316453	233842
278		0.0028497	0.00069317	0.00169014	0.000466392	0.99715	233709
279		0.00196953	0.000633824	0.00087204	0.00046367	0.99803	235081
280		0.00164731	0.000669086	0.000719903	0.000258318	0.998353	236143
281		0.00173926	0.998261	0.000336903	0.000926484	0.000475876	237457
282		0.00284233	0.0018599	0.000675945	0.997158	0.000306484	238185
283		0.00182733	0.000775359	0.000624479	0.000427496	0.998173	238599
284		0.00183827	0.000333474	0.998162	0.000571074	0.000933726	239899
285		0.00117204	0.998828	0.000178715	0.000760576	0.000232745	240607
286		0.0012492	0.998751	0.000226752	0.000692624	0.000329821	242556
287		0.00319431	0.996806	0.000452802	0.0018359	0.000905603	242932
288		0.00237251	0.0013997	0.00065675	0.000316061	0.997627	243624
289		0.00144945	0.998551	0.000184253	0.000921263	0.000343938	244230
290		0.00189079	0.000274206	0.998109	0.000724394	0.000892192	244342
291		0.00186166	0.00103516	0.000544176	0.998138	0.000282317	244406
292		0.00244299	0.00108032	0.00101075	0.000351921	0.997557	244373
293		0.00340569	0.000416524	0.996594	0.00093922	0.00204995	244884
294		0.00219913	0.00100368	0.000905764	0.000289681	0.997801	245097
295		0.00261166	0.00132617	0.000927504	0.000357984	0.997388	245821
296		0.0048179	0.995182	0.00140843	0.00223239	0.00117708	246373
297		0.00246562	0.00139963	0.000703882	0.000362112	0.997534	245780
298		0.00249004	0.00113552	0.00110714	0.000247382	0.99751	246582
299		0.00226033	0.00126562	0.000638877	0.99774	0.00035583	247309
300		0.00281579	0.000413849	0.997184	0.000916958	0.00148499	246467
301		0.00226789	0.00103894	0.000994474	0.000234469	0.997732	247367
302		0.0017767	0.0010741	0.000528972	0.998223	0.000173632	247650
303		0.00156973	0.000920045	0.000488269	0.99843	0.000161411	247814
304		0.00247539	0.000390427	0.997525	0.000462877	0.00162208	248446
305		0.00171275	0.000265355	0.998287	0.000538752	0.000908641	248723
306		0.00291833	0.00122666	0.00135494	0.00033673	0.997082	249458
307		0.00228093	0.00143008	0.000591205	0.997719	0.000259651	250336
308		0.00183651	0.000838407	0.000758559	0.998163	0.000239545	250475
309		0.00205443	0.00117681	0.00058641	0.997946	0.00029121	250678
310		0.00298778	0.00149588	0.000974709	0.000517193	0.997012	251357
311		0.00270449	0.000392588	0.997296	0.000690002	0.0016219	252173
312		0.00194076	0.00128058	0.000493144	0.998059	0.000167033	251448
313		0.00285816	0.000943471	0.00138746	0.000527234	0.997142	252260
314		0.00222191	0.000856401	0.000887973	0.000477532	0.997778	253386
315		0.00333121	0.996669	0.000584839	0.00182565	0.000920727	253061
316		0.00242719	0.00126688	0.000923518	0.000236799	0.997573	253379
317		0.00189407	0.0012785	0.000465627	0.998106	0.000149948	253422
318		0.00307413	0.996926	0.00045045	0.001786	0.00083768	253080
319		0.00213726	0.00098794	0.000854115	0.000295201	0.997863	254064
320		0.00263467	0.00103421	0.00111679	0.000483679	0.997365	254301
321		0.00232174	0.00133402	0.000598143	0.997678	0.00038958	254120
322		0.00196543	0.00109891	0.000571116	0.998035	0.000295405	253889
323		0.00163581	0.000979904	0.000434635	0.998364	0.000221269	253086
324		0.00423064	0.00180128	0.00144577	0.000983595	0.995769	253153
325		0.00164131	0.00106646	0.000447991	0.998359	0.000126865	252237
326		0.00266497	0.997335	0.000479854	0.00164181	0.000543306	252160
327		0.0027918	0.0015699	0.000759244	0.000462665	0.997208	252883
328		0.00214491	0.997855	0.000233056	0.00148129	0.000430561	253158
329		0.00145513	0.00100464	0.000326907	0.998545	0.000123587	250836
330		0.00226579	0.000959674	0.00102339	0.000282725	0.997734	251127
331		0.00155051	0.000933509	0.000440712	0.998449	0.000176285	249596
332		0.00264383	0.997356	0.000504731	0.00157428	0.000564818	249638
333		0.00228469	0.00113234	0.000740222	0.000412124	0.997715	249925
334		0.00182156	0.00113797	0.000478511	0.998178	0.000205076	248688
335		0.0018128	0.000896353	0.000655182	0.000261269	0.998187	248786
336		0.00167647	0.000200056	0.998324	0.000348097	0.00112832	249930
337		0.00113914	0.000573583	0.000461273	0.998861	0.000104288	249310
338		0.00352116	0.000437137	0.996479	0.000874273	0.00220975	249350
339		0.0021842	0.00019237	0.997816	0.000609172	0.00138266	249519
340		0.00247799	0.000344833	0.997522	0.000805947	0.00132721	249396
341		0.00179914	0.000857499	0.000673177	0.000268469	0.998201	249563
342		0.00298651	0.997013	0.00057325	0.00167164	0.000741617	249455
343		0.00259959	0.00154451	0.000645886	0.000409195	0.9974	249270
344		0.00202507	0.000312783	0.997975	0.000665667	0.00104662	249374
345		0.001461	0.000738529	0.0005258	0.998539	0.000196673	249144
346		0.0015372	0.000873225	0.000494962	0.998463	0.000169011	248504
347		0.0033981	0.000544179	0.996602	0.0012496	0.00160432	248080
348		0.00147268	0.000173494	0.998527	0.00055276	0.000746428	247847
349		0.00110097	0.998899	0.000165955	0.000651677	0.000283338	247055
350		0.00196839	0.000309086	0.998032	0.000585637	0.00107367	245886
351		0.00134787	0.000856249	0.000389204	0.998652	0.000102422	244088
352		0.00501194	0.0021415	0.00232271	0.000547731	0.994988	242820
353		0.00241775	0.00148784	0.000686061	0.997582	0.000243841	241961
354		0.00178238	0.00116878	0.000425768	0.998218	0.000187839	239567
355		0.00334754	0.00167587	0.00120965	0.00046202	0.996652	238085
356		0.00180037	0.00121146	0.000382789	0.9982	0.000206117	237729
357		0.00130353	0.998696	0.00020738	0.00075334	0.000342812	236281
358		0.00175593	0.998244	0.00018238	0.00122152	0.000352035	235772
359		0.0024909	0.00043357	0.997509	0.000943653	0.00111368	235256
360		0.00175478	0.000824022	0.000687397	0.000243364	0.998245	234217
361		0.00186644	0.000749144	0.000941781	0.000175514	0.998134	233600
362		0.00157681	0.00108272	0.000360905	0.998423	0.000133191	232748
363		0.00250026	0.9975	0.000387971	0.00118116	0.000931131	231976
364		0.00226681	0.997733	0.000272017	0.00146803	0.000526763	231603
365		0.0014945	0.000860204	0.000516991	0.998506	0.000117301	230178
366		0.00181924	0.000974905	0.000600611	0.998181	0.000243726	229766
367		0.00143838	0.000747606	0.00048966	0.998562	0.00020111	228730
368		0.00208515	0.997915	0.000289727	0.00142668	0.000368743	227801
369		0.00134764	0.000782075	0.000397665	0.998652	0.000167903	226321
370		0.00215928	0.997841	0.000266031	0.00153854	0.000354707	225538
371		0.00219426	0.997806	0.000285433	0.00143162	0.000477208	224221
372		0.00352554	0.00241457	0.000739155	0.000371817	0.996474	223228
373		0.0016214	0.0010975	0.000374865	0.998379	0.000149043	221413
374		0.00296323	0.000589922	0.997037	0.00108455	0.00128875	220368
375		0.0027435	0.00130578	0.00111469	0.000323033	0.997256	219792
376		0.00191544	0.00123562	0.000496086	0.998085	0.000183736	217704
377		0.00159379	0.998406	0.00028642	0.000863881	0.00044349	216465
378		0.00165187	0.000262275	0.998348	0.00048774	0.000901858	217329
379		0.00141791	0.000866503	0.000454103	0.998582	9.73078e-05	215810
380		0.00244225	0.00110715	0.000972247	0.000362848	0.997558	214966
381		0.00237649	0.000460416	0.997624	0.000576682	0.00133939	215023
382		0.00170163	0.000986382	0.000546951	0.998298	0.000168293	213913
383		0.00168214	0.00101022	0.000498064	0.998318	0.000173853	212824
384		0.00381008	0.000773333	0.99619	0.00119301	0.00184374	212069
385		0.00169026	0.00094219	0.000539747	0.99831	0.000208323	211210
386		0.00282054	0.997179	0.000356129	0.0019136	0.000550812	210598
387		0.00176498	0.00100924	0.000526145	0.998235	0.00022959	209068
388		0.00297539	0.00136772	0.00122375	0.000383921	0.997025	208376
389		0.00176237	0.00106708	0.000492497	0.998238	0.000202793	207108
390		0.00203521	0.000323894	0.997965	0.000652622	0.0010587	206858
391		0.00217939	0.997821	0.000393164	0.00123774	0.000548488	206021
392		0.00243499	0.00125661	0.000929014	0.000249367	0.997565	204518
393		0.00165733	0.00104932	0.000446205	0.998343	0.000161811	203942
394		0.00241337	0.997587	0.000324404	0.00151389	0.00057508	203450
395		0.00225476	0.997745	0.000335501	0.00146042	0.000458847	202682
396		0.00149789	0.000768784	0.000555509	0.998502	0.000173596	201617
397		0.00216728	0.000893878	0.000958797	0.000314605	0.997833	200251
398		0.00172698	0.998273	0.000214624	0.00123284	0.000279511	200350
399		0.00158265	0.000864178	0.000517502	0.998417	0.000200972	199033
400		0.00188746	0.000984103	0.000620742	0.998113	0.000282614	198150
401		0.00284108	0.00125595	0.00101286	0.000572268	0.997159	197460
402		0.00257388	0.00120825	0.000883343	0.000482285	0.997426	196979
403		0.00211331	0.000972634	0.00085551	0.00028517	0.997887	196374
404		0.00227585	0.000301065	0.997724	0.000545999	0.00142878	195971
405		0.00179883	0.998201	0.000184495	0.00117359	0.000440739	195127
406		0.00138675	0.000714075	0.000481224	0.998613	0.000191455	193257
407		0.00241538	0.00118951	0.000872655	0.000353217	0.997585	192516
408		0.00192412	0.00117643	0.000580374	0.998076	0.000167315	191256
409		0.00209189	0.000220198	0.997908	0.000361755	0.00150993	190737
410		0.00221957	0.000415512	0.99778	0.000599599	0.00120446	190127
411		0.00189614	0.000797541	0.000823949	0.00027465	0.998104	189332
412		0.00167951	0.00110019	0.000414563	0.99832	0.000164762	188150
413		0.00214064	0.997859	0.00024556	0.00149471	0.000400369	187327
414		0.00178112	0.00109979	0.000434549	0.998219	0.000246781	186400
415		0.00346647	0.00134029	0.00156099	0.000565185	0.996534	185780
416		0.00224849	0.00151706	0.000547224	0.997752	0.000184214	184568
417		0.00159509	0.000607652	0.000764991	0.000222444	0.998405	184316
418		0.00272689	0.997273	0.000574653	0.00148542	0.000666815	184459
419		0.00165047	0.000743797	0.000711222	0.00019545	0.99835	184190
420		0.00200901	0.000190042	0.997991	0.000564696	0.00125428	184170
421		0.00140744	0.000836856	0.000412994	0.998593	0.00015759	184022
422		0.00259155	0.997408	0.000545589	0.0014349	0.00061106	183288
423		0.00173888	0.000831164	0.000699928	0.000207791	0.998261	182876
424		0.00259205	0.000382792	0.997408	0.000716368	0.00149289	182867
425		0.00188651	0.000493564	0.998113	0.00069099	0.000701958	182347
426		0.00192431	0.000604784	0.00103363	0.000285898	0.998076	181883
427		0.00177028	0.00111545	0.000466156	0.99823	0.000188682	180197
428		0.00309009	0.99691	0.00063358	0.0018007	0.000655811	179930
429		0.0032864	0.00174607	0.000978691	0.000561635	0.996714	179832
430		0.00261717	0.00112723	0.00104352	0.000446426	0.997383	179201
431		0.00194399	0.998056	0.000403364	0.00115407	0.000386557	178499
432		0.0013507	0.000754139	0.000506511	0.998649	9.00465e-05	177686
433		0.00139153	0.00085415	0.000378994	0.998608	0.000158385	176784
434		0.0038277	0.000793894	0.996172	0.000947002	0.00208681	176346
435		0.00246894	0.000359222	0.997531	0.000610107	0.00149961	175379
436		0.00265272	0.0011688	0.00119172	0.0002922	0.997347	174538
437		0.00213885	0.00136214	0.000498484	0.997861	0.000278224	172523
438		0.00249245	0.000365173	0.997508	0.000637604	0.00148967	172521
439		0.00154726	0.000988849	0.000436257	0.998453	0.000122152	171917
440		0.002993	0.00151109	0.00114352	0.00033839	0.997007	171400
441		0.00267882	0.997321	0.000490242	0.0015641	0.000624475	171344
442		0.00231829	0.00120294	0.000671545	0.000443803	0.997682	171247
443		0.00247771	0.000233746	0.997522	0.000520085	0.00172388	171126
444		0.00215142	0.00114313	0.000773808	0.000234487	0.997849	170585
445		0.00167238	0.998328	0.00032274	0.000921275	0.000428364	170416
446		0.0018604	0.000211944	0.99814	0.000470987	0.00117747	169856
447		0.00134158	0.000685567	0.000466895	0.998658	0.000189122	169203
448		0.00145718	0.00081152	0.000515345	0.998543	0.000130317	168819
449		0.00172874	0.998271	0.000279212	0.000980212	0.000469313	168331
450		0.00154485	0.998455	0.000113329	0.00129433	0.000137187	167654
451		0.00128576	0.998714	0.000161468	0.000962827	0.000161468	167216
452		0.00155355	0.998446	0.000227934	0.000977716	0.000347899	166715
453		0.00145349	0.000325678	0.998547	0.000524703	0.000603107	165808
454		0.00131929	0.998681	0.000163399	0.000889615	0.000266279	165240
455		0.00147942	0.000901044	0.000474874	0.998521	0.000103498	164254
456		0.00309728	0.00128901	0.00138675	0.000421523	0.996903	163692
457		0.00183401	0.00115929	0.000539775	0.998166	0.000134944	163031
458		0.00168434	0.998316	0.000277639	0.000968651	0.000438053	162081
459		0.00250498	0.997495	0.000439144	0.00159576	0.00047007	161678
460		0.00234432	0.00106052	0.00104812	0.000235672	0.997656	161241
461		0.0019435	0.00114617	0.00052325	0.998056	0.000274084	160535
462		0.00198177	0.00107528	0.000656422	0.998018	0.000250066	159958
463		0.0021297	0.00113375	0.00077045	0.99787	0.000225498	159647
464		0.00208754	0.0013055	0.000561302	0.997912	0.000220737	158560
465		0.00270077	0.0013377	0.000868556	0.000494507	0.997299	157733
466		0.00198099	0.000936697	0.000797458	0.000246832	0.998019	158002
467		0.00206231	0.997938	0.000403633	0.00127397	0.000384712	158560
468		0.0015615	0.000812487	0.00057128	0.998439	0.000177732	157541
469		0.00129814	0.000699977	0.000432713	0.998702	0.000165449	157148
470		0.00180486	0.998195	0.000350768	0.00105868	0.000395411	156799
471		0.00118082	0.000210632	0.998819	0.000395734	0.000574452	156671
472		0.00119053	0.998809	0.000249627	0.000582463	0.000358439	156233
473		0.00135223	0.000352476	0.998648	0.000352476	0.000647274	156039
474		0.00226382	0.997736	0.000583591	0.00119925	0.000480982	155931
475		0.00254976	0.00139721	0.00084348	0.000309061	0.99745	155309
476		0.0017041	0.00102375	0.000518356	0.998296	0.000161986	154334
477		0.00179819	0.000402482	0.998202	0.000460907	0.000934798	154044
478		0.00209751	0.997902	0.000638374	0.0010227	0.000436439	153515
479		0.00216914	0.00131324	0.000640289	0.000215607	0.997831	153056
480		0.00205615	0.000391647	0.997944	0.000443867	0.00122063	153199
481		0.00218807	0.00115955	0.000740275	0.000288249	0.997812	152646
482		0.00225128	0.000426627	0.997749	0.000492262	0.00133239	152358
483		0.00215344	0.000885155	0.00099745	0.997847	0.000270831	151386
484		0.00196704	0.00107656	0.000598086	0.998033	0.000292398	150480
485		0.00348548	0.00207532	0.000844763	0.000565393	0.996515	150338
486		0.00161741	0.998383	0.000259585	0.000812034	0.000545793	150240
487		0.00285665	0.000100351	0.997143	0.000408092	0.0023482	149476
488		0.00168335	9.38923e-05	0.998317	0.000348743	0.00124072	149107
489		0.00153104	0.000141017	0.998469	0.000449912	0.000940115	148918
490		0.00180942	0.000763978	0.000770679	0.000274764	0.998191	149219
491		0.00180167	0.000241116	0.998198	0.00042865	0.0011319	149306
492		0.00162956	0.000639705	0.000828249	0.99837	0.00016161	148506
493		0.00171934	0.00104509	0.000532657	0.998281	0.000141592	148313
494		0.00210244	0.00109839	0.000754722	0.997898	0.000249328	148399
495		0.00195253	0.00112828	0.000675616	0.998047	0.000148636	148013
496		0.00139463	0.000737937	0.000561916	0.998605	9.4781e-05	147709
497		0.00217093	0.00032564	0.997829	0.00056987	0.00127542	147402
498		0.001145	0.000128728	0.998855	0.000298107	0.000718167	147598
499		0.0016389	0.000931656	0.000530432	0.998361	0.000176811	147050
500		0.00206808	0.000802743	0.000911589	0.000353751	0.997932	146996
501		0.00179789	0.000223888	0.998202	0.000542759	0.00103124	147395
502		0.00532484	0.000331534	0.994675	0.000216512	0.00477679	147798
503		0.00109597	0.998904	0.000223254	0.000608873	0.000263845	147814
504		0.00105552	0.00023005	0.998944	0.000196219	0.000629254	147794
505		0.0010405	0.99896	0.000148643	0.000689161	0.000202694	148006
506		0.00228403	0.997716	0.000324359	0.00148665	0.000473024	147984
507		0.00109905	0.000468114	0.00050882	0.000122117	0.998901	147400
508		0.0059121	0.994088	0.00181024	0.0026035	0.00149837	147494
509		0.00125971	0.00051472	0.000582447	0.000162543	0.99874	147653
510		0.00149992	0.000628344	0.000614832	0.000256743	0.9985	148008
511		0.00132305	0.000533269	0.000675023	0.000114754	0.998677	148143
512		0.00174743	0.000209151	0.998253	0.000384569	0.00115371	148218
513		0.0015887	0.000507031	0.00099378	0.998411	8.78853e-05	147920
514		0.00216379	0.000432757	0.997836	0.000500375	0.00123065	147889
515		0.000897557	0.000195708	0.999102	0.000215954	0.000485896	148180
516		0.00167853	0.998321	0.000505582	0.000883083	0.000289867	148344
517		0.00165494	0.00061892	0.000793832	0.000242186	0.998345	148646
518		0.00180874	0.000806875	0.00083377	0.998191	0.000168099	148722
519		0.00207212	0.000551668	0.00115043	0.000370022	0.997928	148640
520		0.00206854	0.000933531	0.000993976	0.997931	0.000141037	148897
521		0.00139043	0.000235097	0.99861	0.000396306	0.000759026	148875
522		0.00137506	0.998625	0.00053661	0.000684178	0.000154275	149084
523	T>R	0.368892	0.363845	0.00473163	0.631108	0.00031589	148786
524	C>V	0.567126	0.273049	0.00122513	0.432874	0.292853	148556
525	C>T	0.00644337	0.000517891	0.993557	0.00113667	0.00478881	148680
526		0.00186573	0.000592724	0.00118545	0.998134	8.75615e-05	148467
527		0.00201594	0.997984	0.000466778	0.00119062	0.000358539	147822
528		0.00177463	0.998225	0.000249663	0.00118084	0.00034413	148200
529		0.00163529	0.998365	0.000371657	0.000939278	0.000324355	147986
530		0.00233629	0.000562064	0.997664	0.00111736	0.00065687	147670
531		0.00202398	0.000419687	0.997976	0.000670146	0.000934143	147729
532		0.00189631	0.00103991	0.000700071	0.998104	0.000156326	147128
533		0.00237343	0.000698466	0.000969715	0.000705247	0.997627	147466
534		0.00191427	0.000664956	0.000873175	0.000376137	0.998086	148882
535		0.00191942	0.998081	0.000313239	0.00119298	0.000413209	150045
536		0.00191689	0.000858609	0.00079205	0.998083	0.000266235	150243
537		0.0015573	0.000821725	0.000490384	0.998443	0.000245192	150902
538		0.00187752	0.998122	0.000349153	0.000882764	0.000645603	151796
539		0.0027096	0.000400207	0.99729	0.00117438	0.00113501	152421
540		0.00259017	0.000641	0.99741	0.00095496	0.000994205	152886
541		0.00202169	0.000606507	0.00114128	0.000273906	0.997978	153337
542		0.00245593	0.00129294	0.00076017	0.997544	0.000402825	153913
543		0.00247839	0.00110654	0.000692395	0.997522	0.000679453	154536
544		0.0016902	0.99831	0.000303204	0.000864455	0.000522544	155011
545		0.00198724	0.000495202	0.998013	0.000565946	0.000926093	155492
546		0.00118884	0.000453805	0.998811	0.000287623	0.000447413	156455
547		0.00128253	0.998717	0.000190475	0.000774598	0.000317458	157501
548		0.00133393	0.998666	0.000189659	0.0007776	0.000366673	158179
549		0.00205287	0.997947	0.000195812	0.00147175	0.000385308	158315
550		0.00252917	0.00163355	0.00064333	0.997471	0.000252286	158550
551		0.00371953	0.99628	0.000566426	0.00245451	0.000698592	158891
552		0.00236997	0.0015549	0.000614435	0.000200632	0.99763	159496
553		0.0016549	0.998345	0.000343469	0.000924243	0.000387183	160131
554		0.00299728	0.000560821	0.997003	0.000984552	0.0014519	160479
555		0.00420847	0.00290925	0.000795693	0.000503525	0.995792	160866
556		0.0039558	0.00125669	0.996044	0.000934782	0.00176432	161535
557		0.00185754	0.000919515	0.00064798	0.000290048	0.998142	162042
558		0.00232772	0.997672	0.000258635	0.00143481	0.000634272	162391
559		0.00225278	0.00103406	0.000984821	0.000233895	0.997747	162466
560		0.0016135	0.000928987	0.000476717	0.998386	0.0002078	163619
561		0.00355755	0.000944212	0.996442	0.000962487	0.00165085	164158
562		0.00168054	0.998319	0.000364016	0.000867571	0.000448953	164828
563		0.00206496	0.00134435	0.000605561	0.000115057	0.997935	165136
564		0.00182138	0.000192357	0.998179	0.000384715	0.00124431	166357
565		0.00135254	0.000921642	0.000341127	0.998647	8.97704e-05	167093
566		0.0022346	0.997765	0.000316667	0.00132044	0.000597486	167368
567		0.00213428	0.000828673	0.000977715	0.000327892	0.997866	167738
568		0.00179966	0.00129054	0.000426235	0.9982	8.2879e-05	168921
569		0.00159647	0.0011057	0.000366597	0.998404	0.00012417	169123
570		0.00469473	0.00110603	0.995305	0.00134723	0.00224147	169978
571		0.00169383	0.000923372	0.000605779	0.998306	0.000164678	170029
572		0.00178318	0.00104996	0.000533781	0.998217	0.000199435	170482
573		0.00155718	0.000878107	0.000480032	0.998443	0.000199038	170822
574		0.00307002	0.99693	0.000349528	0.00194571	0.000774787	171660
575		0.00168045	0.00109898	0.000465176	0.99832	0.000116294	171978
576		0.00142146	0.000760046	0.000475754	0.998579	0.00018566	172358
577		0.0019979	0.998002	0.000306036	0.00103937	0.000652493	173182
578		0.00154379	0.000172812	0.998456	0.000357145	0.00101383	173599
579		0.00177597	0.0010725	0.000461292	0.998224	0.000242178	173426
580		0.00306831	0.00159736	0.000930837	0.000540115	0.996932	174037
581		0.00147674	0.00019956	0.998523	0.000245174	0.00103201	175386
582		0.00130866	0.998691	0.000170695	0.000802267	0.0003357	175752
583		0.00146916	0.998531	0.000272277	0.000748762	0.000448123	176291
584		0.00143099	0.000435518	0.998569	0.000311084	0.000684385	176801
585		0.00172498	0.000761022	0.000721562	0.0002424	0.998275	177393
586		0.00194056	0.000824458	0.000874935	0.000241168	0.998059	178299
587		0.00228227	0.997718	0.000346816	0.00123623	0.000699226	178769
588		0.00222021	0.00123841	0.000691725	0.000290078	0.99778	179262
589		0.00120063	0.998799	0.000155637	0.000711483	0.000333507	179906
590		0.00142659	0.000394116	0.998573	0.000349709	0.000682764	180150
591		0.00130876	0.000237454	0.998691	0.000287153	0.000784149	181088
592		0.00140535	0.998595	0.000198403	0.000898324	0.000308627	181449
593		0.00208238	0.0012946	0.000490296	0.997918	0.000297483	181523
594		0.00266138	0.00108427	0.00111165	0.000465468	0.997339	182612
595		0.00172963	0.99827	0.000163173	0.00117485	0.000391615	183854
596		0.0016599	0.000949286	0.0005316	0.99834	0.000179008	184349
597		0.00266011	0.99734	0.000339932	0.00151621	0.000803967	185331
598		0.00213274	0.997867	0.000204656	0.00150261	0.00042547	185677
599		0.00225927	0.00131253	0.000774606	0.000172135	0.997741	185901
600		0.00167442	0.00111096	0.000366777	0.998326	0.000196678	188125
601		0.00174376	0.998256	0.000270309	0.000858628	0.00061482	188673
602		0.00201019	0.99799	0.000184663	0.00123461	0.000590923	189534
603		0.00223589	0.997764	0.000178451	0.00146435	0.000593089	190528
604		0.00204959	0.99795	0.000157257	0.00114274	0.000749594	190770
605		0.00218659	0.00129208	0.000721889	0.000172626	0.997813	191165
606		0.00213536	0.00124693	0.000514358	0.997865	0.000374078	192473
607		0.00194923	0.000943509	0.000684303	0.000321415	0.998051	192897
608		0.00236296	0.000546885	0.997637	0.000526248	0.00128982	193825
609		0.00171437	0.000911244	0.000622941	0.998286	0.000180189	194240
610		0.00189634	0.00104839	0.000611558	0.998104	0.000236401	194585
611		0.00345666	0.000764157	0.996543	0.000984686	0.00170781	194986
612		0.00320856	0.00179618	0.000997876	0.000414502	0.996791	195415
613		0.00248587	0.997514	0.0002841	0.00171474	0.000487028	197114
614		0.0017552	0.00122255	0.000380462	0.998245	0.000152185	197129
615		0.00342829	0.00204486	0.000898727	0.000484707	0.996572	198058
616		0.00282259	0.997177	0.000285769	0.00164442	0.000892401	199462
617		0.00256496	0.00159809	0.000696347	0.000270523	0.997435	199613
618		0.00259423	0.0013021	0.00090798	0.000384145	0.997406	200445
619		0.00261755	0.00192716	0.000387418	0.997382	0.000302981	201333
620		0.00201182	0.000860092	0.000830433	0.000321299	0.997988	202304
621		0.00265628	0.997344	0.000278836	0.00167791	0.000699537	204421
622		0.00154302	0.000942415	0.000390638	0.998457	0.000209968	204793
623		0.00183274	0.0010019	0.000498504	0.998167	0.000332336	204612
624		0.00639349	0.00476121	0.00111886	0.000513417	0.993607	206460
625		0.00164817	0.00108116	0.000369997	0.998352	0.000197011	208110
626		0.00255773	0.000678874	0.997442	0.000803174	0.00107568	209170
627		0.00207908	0.997921	0.000355196	0.00115557	0.000568314	211151
628		0.00157675	0.000967766	0.000443756	0.998423	0.000165228	211828
629		0.0024874	0.997513	0.000371464	0.00132599	0.000789949	212672
630		0.00154226	0.000942233	0.000393769	0.998458	0.00020626	213323
631		0.00215298	0.997847	0.000233512	0.00124228	0.000677184	214122
632		0.00262822	0.997372	0.000417915	0.00153235	0.00067795	215355
633		0.00197567	0.00104813	0.000704934	0.998024	0.000222611	215623
634		0.0022003	0.0012368	0.000639244	0.9978	0.000324254	215880
635		0.00384167	0.0022571	0.0010226	0.000561971	0.996158	217093
636		0.0020019	0.00116357	0.00050391	0.997998	0.000334413	218293
637		0.00178537	0.000844741	0.000716888	0.000223742	0.998215	219002
638		0.00207555	0.000367876	0.997924	0.000417834	0.00128984	220183
639		0.00130995	0.000257474	0.99869	0.000243922	0.000808557	221382
640		0.00156518	0.998435	0.00024737	0.000868044	0.000449764	222339
641		0.00171383	0.000913143	0.000544287	0.998286	0.0002564	222309
642		0.00258794	0.0011283	0.000944731	0.000514901	0.997412	223344
643		0.002335	0.00128292	0.000812366	0.000239714	0.997665	225268
644		0.00196024	0.000276895	0.99804	0.000496653	0.00118669	227523
645		0.00180628	0.000835018	0.00077349	0.998194	0.000197767	227540
646		0.00206487	0.00104335	0.000707207	0.997935	0.000314314	229070
647		0.00193122	0.00093951	0.000652438	0.998069	0.000339268	229907
648		0.00166421	0.000849441	0.000593742	0.998336	0.000221028	230740
649		0.00175854	0.000941921	0.000566017	0.998241	0.000250603	231442
650		0.00441672	0.00147224	0.995583	0.000929836	0.00201464	232299
651		0.00166859	0.998331	0.000226177	0.000862032	0.000580378	234330
652		0.00187112	0.998129	0.000263658	0.00104187	0.000565589	235153
653		0.00187564	0.000795983	0.000808685	0.000270973	0.998124	236186
654		0.00128765	0.000269312	0.998712	0.000286144	0.000732191	237643
655		0.00137672	0.998623	0.00029292	0.000636055	0.000447749	238973
656		0.00238398	0.997616	0.000378608	0.00120239	0.000802982	240354
657		0.00242535	0.997575	0.000194857	0.00117329	0.00105721	241202
658		0.00288067	0.00162192	0.000883184	0.00037556	0.997119	242305
659		0.00173091	0.000279578	0.998269	0.000534487	0.00091685	243224
660		0.00144337	0.000697081	0.000541263	0.998557	0.000205024	243874
661		0.00189606	0.000950076	0.00065932	0.998104	0.000286661	244191
662		0.00511943	0.00107046	0.994881	0.00115626	0.0028927	244754
663		0.00272034	0.00122802	0.00108976	0.000402562	0.99728	245925
664		0.0018396	0.00121292	0.000420479	0.99816	0.000206196	247337
665		0.00295284	0.997047	0.000374643	0.00160734	0.00097085	248236
666		0.00175635	0.00100477	0.000462196	0.998244	0.000289375	248812
667		0.00282397	0.00104399	0.00124799	0.000531994	0.997176	250003
668		0.00178892	0.00109388	0.00053707	0.998211	0.000157962	253226
669		0.00305271	0.996947	0.000728711	0.00138258	0.000941416	253873
670		0.00202397	0.000305357	0.997976	0.000771221	0.000947389	255439
671		0.00153678	0.000889301	0.000487556	0.998463	0.000159918	256381
672		0.00145858	0.00092571	0.000427849	0.998541	0.000105018	257100
673		0.00249028	0.99751	0.000522842	0.00116962	0.000797819	258204
674		0.00144838	0.000278089	0.998552	0.000401684	0.000768607	258910
675		0.00159294	0.000223166	0.998407	0.000315511	0.00105427	259896
676		0.00176828	0.00028001	0.998232	0.000402754	0.00108552	260705
677		0.00218145	0.000972085	0.000841963	0.000367402	0.997819	261294
678		0.00331717	0.00137486	0.00117301	0.00076931	0.996683	262573
679		0.00165215	0.000951125	0.000515351	0.998348	0.000185678	263898
680		0.00343421	0.000547209	0.996566	0.000679294	0.00220771	264981
681		0.0022508	0.00102786	0.000870309	0.000352625	0.997749	266572
682		0.00200022	0.00025376	0.998	0.000406762	0.0013397	267970
683		0.00222744	0.00113417	0.000847839	0.000245427	0.997773	268919
684		0.00209198	0.000341245	0.997908	0.000612016	0.00113872	269601
685		0.00141425	0.000712695	0.000534521	0.998586	0.000167038	269400
686		0.00154638	0.000840102	0.000527852	0.998454	0.000178429	269015
687		0.00684479	0.00133114	0.993155	0.00259183	0.00292183	269694
688		0.00152668	0.00095603	0.000496543	0.998473	7.41109e-05	269866
689		0.0051647	0.00103294	0.994835	0.00172157	0.00241019	270103
690		0.00147495	0.000802165	0.000517526	0.998525	0.000155258	270518
691		0.00214045	0.00121994	0.000561914	0.99786	0.00035859	270504
692		0.00220061	0.00089941	0.000947329	0.000353866	0.997799	271289
693		0.00240141	0.000521407	0.997599	0.000499376	0.00138063	272340
694		0.00204617	0.997954	0.000267689	0.0012651	0.000513375	272705
695		0.00235277	0.00123153	0.000654364	0.997647	0.000466877	272020
696		0.00493706	0.000887643	0.995063	0.00197336	0.00207606	272632
697		0.00244861	0.00124263	0.000872408	0.997551	0.000333568	272808
698		0.00315211	0.996848	0.0005168	0.00195724	0.00067807	272833
699		0.00352496	0.00219852	0.000875743	0.000450696	0.996475	272911
700		0.00228591	0.00109549	0.000850828	0.000339601	0.997714	273851
701		0.00225296	0.0013394	0.000676979	0.000236579	0.997747	274750
702		0.00274437	0.997256	0.000406037	0.00122174	0.0011166	275837
703		0.00228061	0.997719	0.000503182	0.000923104	0.000854323	276242
704		0.00243844	0.997562	0.000340079	0.0011939	0.000904467	276406
705		0.00247527	0.00159124	0.000660311	0.000223712	0.997525	277142
706		0.00167463	0.998325	0.000244366	0.00071513	0.00071513	278271
707		0.00178563	0.998214	0.000405989	0.000725749	0.000653893	278333
708		0.00156416	0.000358753	0.998436	0.000448442	0.00075697	278743
709		0.00127899	0.000257947	0.998721	0.000304521	0.00071652	279127
710		0.00320212	0.996798	0.000687704	0.0013575	0.00115692	279190
711		0.00242571	0.00126668	0.000746373	0.000412658	0.997574	278681
712		0.00187654	0.000771425	0.000818069	0.000287042	0.998123	278705
713		0.00254958	0.000355004	0.99745	0.000670563	0.00152401	278870
714		0.0012097	0.000556389	0.000527672	0.99879	0.000125636	278582
715		0.00436208	0.000806193	0.995638	0.00125968	0.00229621	277849
716		0.00176702	0.000215929	0.998233	0.000338289	0.0012128	277869
717		0.00131881	0.000234216	0.998681	0.000291869	0.00079273	277522
718		0.00148116	0.000241454	0.998519	0.000342361	0.000897346	277485
719		0.0023023	0.00103169	0.000897754	0.997698	0.000372857	276245
720		0.00347022	0.00115795	0.00177673	0.000535551	0.99653	276351
721		0.00363812	0.00202319	0.00102243	0.000592505	0.996362	276791
722		0.00398118	0.996019	0.000774618	0.00179784	0.00140872	277556
723		0.00143966	0.000772151	0.000526794	0.99856	0.000140719	277148
724		0.00142389	0.000737242	0.000571001	0.998576	0.000115646	276707
725		0.00495425	0.000918526	0.995046	0.00185513	0.0021806	276530
726		0.000917395	0.000144472	0.999083	0.00018059	0.000592334	276871
727		0.00195659	0.998043	0.000389873	0.00112269	0.000444022	277013
728		0.00126613	0.000690945	0.000455807	0.998734	0.000119378	276433
729		0.00198699	0.998013	0.000278685	0.00116179	0.000546511	276298
730		0.00193891	0.998061	0.000441319	0.00100201	0.00049558	276444
731		0.000866033	0.000257273	0.999134	0.000264521	0.000344239	275971
732		0.00128858	0.998711	0.000261345	0.000660622	0.000366609	275498
733		0.00188199	0.998118	0.000348787	0.000908298	0.000624909	275240
734		0.00264045	0.99736	0.000516452	0.00123294	0.000891061	274953
735		0.00149906	0.00029108	0.998501	0.000582159	0.000625821	274839
736		0.00162936	0.000878469	0.000586861	0.998371	0.000164029	274341
737		0.00158605	0.000825918	0.000540866	0.998414	0.00021927	273635
738		0.00695484	0.00127383	0.993045	0.00306745	0.00261356	273191
739		0.00175774	0.000888044	0.000656859	0.998242	0.000212837	272509
740		0.00421762	0.000850149	0.995782	0.0014574	0.00191008	271717
741		0.00193269	0.000876153	0.000714175	0.998067	0.000342362	271642
742		0.00231976	0.00105814	0.000769555	0.99768	0.000492071	270286
743		0.00380768	0.00233207	0.00106037	0.000415249	0.996192	269718
744		0.00353519	0.00195249	0.00119812	0.000384581	0.996465	270424
745		0.00258599	0.00163014	0.000622416	0.997414	0.000333437	269916
746		0.00422185	0.000976279	0.995778	0.00129301	0.00195256	268366
747		0.00220505	0.00123289	0.000696527	0.997795	0.000275631	268475
748		0.00370989	0.00126024	0.00195748	0.000492166	0.99629	268202
749		0.0035392	0.00199686	0.00112509	0.000417253	0.996461	268422
750		0.00251712	0.00128273	0.000829126	0.997483	0.000405268	268958
751		0.00310678	0.000572695	0.996893	0.000939519	0.00159456	267158
752		0.00261962	0.00131921	0.00100726	0.000293157	0.99738	266069
753		0.0032977	0.000458223	0.996702	0.000615972	0.00222351	266246
754		0.00314373	0.00154356	0.000894434	0.996856	0.000705735	264972
755		0.0028795	0.000734064	0.00154002	0.000605414	0.997121	264282
756		0.00210674	0.000765398	0.0010761	0.000265237	0.997893	263915
757		0.00370801	0.996292	0.00054552	0.00194175	0.00122075	262135
758		0.00213309	0.00095357	0.000742942	0.000436574	0.997867	261124
759		0.00225947	0.00108547	0.000943051	0.000230951	0.997741	259795
760		0.00248956	0.99751	0.000389838	0.00113092	0.000968805	259082
761		0.00218287	0.00123683	0.000600969	0.997817	0.000345072	257917
762		0.00218808	0.000897774	0.000901661	0.000388647	0.997812	257303
763		0.00241601	0.00110669	0.00103655	0.000272776	0.997584	256621
764		0.00198967	0.00104989	0.000558367	0.99801	0.00038142	254313
765		0.00218357	0.00138201	0.000525162	0.997816	0.000276401	253255
766		0.0026862	0.00132524	0.000920529	0.000440426	0.997314	252029
767		0.00175638	0.000286757	0.998244	0.000314636	0.00115499	251084
768		0.00208957	0.99791	0.00056227	0.000769633	0.000757669	250769
769		0.00213315	0.000308746	0.997867	0.000348843	0.00147556	249396
770		0.00230018	0.00106131	0.000895858	0.000343009	0.9977	247807
771		0.00204967	0.99795	0.000186334	0.00133269	0.000530646	246869
772		0.00168212	0.998318	0.000114597	0.0013588	0.000208731	244334
773		0.00253381	0.00140037	0.000792585	0.000340853	0.997466	243507
774		0.00269224	0.00117554	0.00106045	0.000456242	0.997308	243292
775		0.00232338	0.00137574	0.000644228	0.997677	0.000303411	240598
776		0.00228592	0.997714	0.000437013	0.00116817	0.000680732	237979
777		0.00293269	0.00173007	0.000890355	0.000312257	0.997067	236984
778		0.00175936	0.00105647	0.000519715	0.998241	0.000183178	234744
779		0.00346941	0.000659616	0.996531	0.000976575	0.00183322	233469
780		0.00251825	0.00099529	0.00108109	0.000441874	0.997482	233098
781		0.00217136	0.000831492	0.000939198	0.000400667	0.997829	232113
782		0.0018306	0.000285625	0.998169	0.000333229	0.00121174	231072
783		0.00189136	0.00121151	0.000536029	0.998109	0.000143813	229465
784		0.00341445	0.00152775	0.00118192	0.000704777	0.996586	228441
785		0.00160491	0.00111684	0.000364952	0.998395	0.000123116	227427
786		0.00334066	0.996659	0.000670798	0.00163479	0.00103507	225105
787		0.00180408	0.998196	0.000344699	0.000814744	0.000644633	223383
788		0.00265974	0.99734	0.000351627	0.00146962	0.000838495	221826
789		0.00106244	0.000587733	0.000384287	0.998938	9.04204e-05	221189
790		0.00349353	0.996506	0.000686879	0.00150567	0.00130098	219835
791		0.0013621	0.000279757	0.998638	0.000490722	0.000591618	218046
792		0.00112046	0.000106051	0.99888	0.000336598	0.000677807	216876
793		0.00105085	0.000125545	0.998949	0.000218541	0.00070677	215063
794		0.00091186	0.000136309	0.999088	0.000258517	0.000517034	212752
795		0.00126141	0.000138041	0.998739	0.000290361	0.000833004	210083
796		0.00311092	0.00176044	0.00105144	0.996889	0.000299034	207334
797		0.00371621	0.996284	0.000831195	0.00184119	0.00104383	206931
798		0.00308011	0.00118241	0.0012846	0.99692	0.000613103	205512
799		0.00247301	0.0011629	0.00078999	0.997527	0.000520118	203800
800		0.00280173	0.00167017	0.000696726	0.000434836	0.997198	202375
801		0.00274161	0.000437861	0.997258	0.000641864	0.00166188	200977
802		0.0056349	0.00374149	0.00116827	0.994365	0.000725134	198584
803		0.00333284	0.00125998	0.00148352	0.000589344	0.996667	196829
804		0.00177803	0.000802158	0.000725519	0.000250355	0.998222	195722
805		0.00204537	0.00107163	0.000808874	0.000164866	0.997955	194097
806		0.00286064	0.997139	0.000416092	0.00155515	0.000889397	192265
807		0.00217379	0.00109214	0.000740348	0.000341295	0.997826	190451
808		0.00207656	0.00103036	0.000813717	0.000232491	0.997923	189255
809		0.00295431	0.00178323	0.000612155	0.997046	0.000558924	187861
810		0.00340319	0.00243393	0.000737717	0.000231546	0.996597	185708
811		0.00216469	0.00146117	0.000514114	0.00018941	0.997835	184784
812		0.00227975	0.000168267	0.99772	0.000260542	0.00185094	184231
813		0.00158587	0.000874962	0.000519509	0.998414	0.000191398	182865
814		0.00295363	0.997046	0.000541039	0.00133051	0.00108208	181133
815		0.00145014	0.000134375	0.99855	0.000369533	0.000946227	178604
816		0.0020142	0.00102407	0.000746839	0.000243288	0.997986	176745
817		0.00133859	0.000216453	0.998661	0.000358856	0.000763281	175558
818		0.0021891	0.997811	0.000328366	0.00122705	0.000633688	173587
819		0.00186686	0.000827091	0.000756197	0.000283574	0.998133	169268
820		0.00228083	0.00137924	0.000561251	0.997719	0.000340333	167483
821		0.00232767	0.00112765	0.000802021	0.997672	0.000397996	165831
822		0.00518987	0.00107209	0.99481	0.00152285	0.00259493	164166
823		0.00220002	0.00134582	0.000528496	0.9978	0.000325701	162726
824		0.00223624	0.000678971	0.00128942	0.000267851	0.997764	160537
825		0.00262014	0.000600319	0.00186974	0.00015008	0.99738	159915
826		0.00226079	0.997739	0.000264494	0.00113984	0.000856456	158794
827		0.00161427	0.998386	0.000279637	0.000743579	0.00059105	157347
828		0.00108965	0.000532004	0.00041022	0.99891	0.000147423	156014
829		0.00151711	0.000706686	0.000505702	0.998483	0.000304718	154241
830		0.00175085	0.998249	0.000315943	0.0010334	0.000401511	151926
831		0.002494	0.000611861	0.997506	0.000891189	0.000990948	150361
832		0.00167348	0.000769262	0.000634304	0.998327	0.000269916	148194
833		0.00193565	0.000943887	0.000704495	0.998064	0.00028727	146204
834		0.00175542	0.000539065	0.000877708	0.000338643	0.998245	144695
835		0.00222165	0.000314384	0.997778	0.000412193	0.00149507	143137
836		0.00153945	0.000466072	0.000896836	0.000176542	0.998461	141609
837		0.001125	0.000306172	0.998875	0.000149526	0.000669306	140444
838		0.00119776	0.00050508	0.000584449	0.998802	0.000108231	138592
839		0.00164242	0.00082486	0.000554773	0.998358	0.000262787	136993
840		0.00286094	0.000406594	0.997139	0.000805796	0.00164855	135270
841		0.001616	0.000531187	0.000755632	0.000329186	0.998384	133663
842		0.00236088	0.997639	0.00037078	0.00133178	0.000658323	132154
843		0.00159119	0.000714884	0.000614954	0.998409	0.000261356	130091
844	A>C	0.00786075	0.006693	0.000744537	0.000423211	0.992139	127596
845	G>R	0.411725	0.410479	0.000484092	0.588275	0.00076185	126009
846		0.00171964	0.99828	0.000385713	0.000779461	0.000554462	124445
847		0.0011855	0.000308554	0.998815	0.000194876	0.000682067	123155
848		0.00164955	0.99835	0.000288672	0.000931997	0.000428884	121245
849		0.00126154	0.000567268	0.000499534	0.000194734	0.998738	118110
850		0.00181957	0.000558565	0.0011002	0.000160799	0.99818	118160
851		0.00228784	0.000335435	0.997712	0.000636466	0.00131594	116267
852		0.00166847	0.000759985	0.000628953	0.998332	0.000279535	114476
853		0.00212378	0.00098636	0.000693118	0.997876	0.000444306	112535
854		0.00158421	0.0003915	0.000874046	0.000318663	0.998416	109834
855		0.00171724	0.000401907	0.00107784	0.000237491	0.998283	109478
856		0.00155073	0.00022286	0.998449	0.000464291	0.000863582	107691
857		0.00126309	0.000569817	0.000541326	0.998737	0.000151951	105297
858		0.00160827	0.000847474	0.00050078	0.998392	0.00026002	103838
859		0.00281283	0.000507872	0.997187	0.000898543	0.00140641	102388
860		0.00118058	0.000456358	0.00059525	0.000128971	0.998819	100798
861		0.00166901	0.000392117	0.998331	0.000372009	0.000904886	99460
862		0.00223695	0.0010623	0.000725222	0.997763	0.000449434	97901
863		0.00334673	0.00155421	0.00102578	0.996653	0.000766744	96512
864		0.00359398	0.00222384	0.000832622	0.996406	0.000537515	94881
865		0.00184963	0.000534576	0.000983621	0.000331437	0.99815	93532
866		0.0024599	0.99754	0.000346771	0.00128955	0.00082358	92280
867		0.00172617	0.000923554	0.00072565	7.69628e-05	0.998274	90953
868		0.00192088	0.998079	0.000310893	0.00104371	0.00056627	90063
869		0.00171494	0.00118466	0.000394887	0.998285	0.00013539	88633
870		0.00362671	0.000823733	0.996373	0.00135001	0.00145297	87407
871		0.0017872	0.00101625	0.000408836	0.998213	0.000362111	85609
872		0.00338878	0.00168246	0.00147961	0.000226714	0.996611	83806
873		0.00179509	0.000879228	0.00064721	0.000268653	0.998205	81890
874		0.00249895	0.00113813	0.00110102	0.000259792	0.997501	80834
875		0.00160574	0.00101613	0.000376345	0.998394	0.000213262	79714
876		0.00280008	0.000359643	0.9972	0.000834885	0.00160555	77855
877		0.00192887	0.00131632	0.000534348	0.998071	7.81973e-05	76729
878		0.00283644	0.000412816	0.997164	0.000572616	0.00185101	75094
879		0.00254157	0.000838178	0.00146005	0.000243342	0.997458	73970
880		0.00166527	0.00112853	0.000357826	0.998335	0.000178913	72661
881		0.0017734	0.00130894	0.000351865	0.998227	0.000112597	71050
882		0.00244144	0.997559	0.000272867	0.00160848	0.000560095	69631
883		0.00225367	0.00143415	0.000351221	0.997746	0.000468295	68333
884		0.00138808	0.000462693	0.000716429	0.000208958	0.998612	66999
885		0.00168032	0.000885168	0.000645123	0.000150029	0.99832	66654
886		0.00184665	0.00126503	0.000378055	0.998153	0.000203568	68773
887		0.000986858	0.000194592	0.000667172	0.000125095	0.999013	287782
888		0.00170082	0.00136685	0.000296094	0.998299	3.78725e-05	290448
889		0.00167863	0.000389742	0.000926493	0.000362392	0.998321	292501
890		0.00147398	0.00112857	0.000283853	0.998526	6.15585e-05	292405
891		0.00136518	0.000862219	0.00038663	0.998635	0.000116331	292269
892		0.00105796	0.000760087	0.00026021	0.998942	3.76619e-05	292072
893		0.0034704	0.99653	0.000332309	0.00146284	0.00167525	291897
894		0.00223494	9.2551e-05	0.997765	0.000154252	0.00198813	291731
895		0.00145813	0.998542	0.000205854	0.00109103	0.000161252	291469
896		0.00139425	0.000367451	0.998606	0.000178574	0.000848229	291195
897		0.00283599	0.00246293	0.000348886	0.997164	2.41802e-05	289493
898		0.00293859	0.00111963	0.00179485	0.997061	2.41151e-05	290275
899		0.00227356	0.000582168	0.0013538	0.000337589	0.997726	290294
900		0.00154008	0.000351427	0.000782098	0.000406553	0.99846	290245
901		0.0017889	0.000548043	0.000985789	0.000255064	0.998211	290123
902		0.00149774	0.00115609	0.000255376	0.998502	8.62756e-05	289769
903		0.00150923	0.000390258	0.00074598	0.00037299	0.998491	289552
904		0.00147536	0.00104346	0.000366248	0.998525	6.56483e-05	289421
905		0.00164921	0.000376864	0.000895484	0.000376864	0.998351	289229
906		0.000930265	7.60811e-05	0.99907	0.000269742	0.000584441	289165
907		0.00135422	0.00078621	0.000471033	0.998646	9.69774e-05	288727
908		0.00139244	0.000890191	0.000408726	0.998608	9.3522e-05	288702
909		0.00117154	0.000842261	0.000291152	0.998828	3.81271e-05	288509
910		0.00135981	0.000877634	0.000440552	0.99864	4.16269e-05	288275
911		0.00170088	6.24813e-05	0.998299	0.00035059	0.00128781	288086
912		0.00112515	0.000107653	0.998875	0.00021878	0.000798719	287961
913		0.00154624	0.000271027	0.998454	0.000284926	0.000990292	287794
914		0.00193291	0.000935168	0.000698768	0.000298975	0.998067	287649
915		0.00128336	0.998717	7.65146e-05	0.00110946	9.73822e-05	287527
916		0.00101965	0.99898	9.04807e-05	0.000845647	8.35207e-05	287354
917		0.000807743	0.000205417	0.999192	0.000198454	0.000403872	287220
918		0.00141073	0.998589	0.000184614	0.00106937	0.000156747	287086
919		0.00125504	0.00090293	0.000313759	0.998745	3.83484e-05	286844
920		0.00159067	0.00065929	0.000676732	0.000254646	0.998409	286672
921		0.00171718	0.00116922	0.000411844	0.998283	0.000136118	286516
922		0.00113828	0.000806576	0.000286317	0.998862	4.53917e-05	286396
923		0.00142173	0.998578	0.000188632	0.00112481	0.000108289	286271
924		0.00108334	0.000779303	0.000262098	0.998917	4.19356e-05	286153
925		0.000807658	0.999192	7.69198e-05	0.000671301	5.94381e-05	286012
926		0.001095	0.00017492	0.998905	0.00037083	0.000549249	285845
927		0.000703363	7.6985e-05	0.999297	0.000125975	0.000500402	285770
928		0.00114818	0.998852	0.000140022	0.000906644	0.000101516	285669
929		0.00123976	0.000269666	0.99876	0.000206627	0.000763471	285538
930		0.00145772	0.00104773	0.0003399	0.998542	7.00825e-05	285378
931		0.00296267	0.00123766	0.00122013	0.000504881	0.997037	285216
932		0.00236741	0.997633	0.000343713	0.00185885	0.000164842	285122
933		0.00144217	0.000919337	0.000449142	0.998558	7.36873e-05	284988
934		0.00146392	0.000909244	0.000509036	0.998536	4.56377e-05	284852
935		0.00181229	0.000874534	0.000748096	0.000189658	0.998188	284723
936		0.0013948	0.000175668	0.998605	0.000298635	0.0009205	284628
937		0.00144835	0.000899948	0.000457005	0.998552	9.14009e-05	284461
938		0.0014277	0.000889673	0.000439562	0.998572	9.84619e-05	284374
939		0.00181866	0.000235686	0.998181	0.000288452	0.00129452	284276
940		0.00152374	0.000893834	0.000559526	0.998476	7.03807e-05	284169
941		0.0016123	0.00117226	0.000369631	0.998388	7.04059e-05	284067
942		0.00255313	0.00105999	0.000961386	0.000531756	0.997447	283965
943		0.00178934	0.000267696	0.998211	0.000320531	0.00120111	283904
944		0.00155426	0.00107141	0.000419402	0.998446	6.3439e-05	283737
945		0.00135717	0.000884803	0.000363086	0.998643	0.000109278	283679
946		0.00217208	0.997828	0.000289141	0.00171016	0.000172779	283599
947		0.00223276	0.0012416	0.000705452	0.000285708	0.997767	283506
948		0.00228232	0.00127697	0.000687872	0.000317479	0.997718	283483
949		0.00232176	0.997678	0.000342265	0.00158783	0.000391664	283406
950		0.00173637	0.000942298	0.000614082	0.000179989	0.998264	283350
951		0.00194843	0.000868322	0.000836554	0.000243554	0.998052	283305
952		0.00156755	0.00113329	0.00034246	0.998432	9.17933e-05	283245
953		0.00135254	0.000162446	0.998647	0.000289578	0.000900516	283171
954		0.00122936	0.998771	0.000173099	0.000957343	9.89137e-05	283075
955		0.0011378	0.000759712	0.000314485	0.998862	6.36038e-05	283002
956		0.00188733	0.998113	0.000275678	0.00148442	0.000127236	282939
957		0.00128675	0.000805987	0.000434809	0.998713	4.59554e-05	282883
958		0.00171843	0.998282	0.000176793	0.00138959	0.000152042	282817
959		0.00132616	0.000859353	0.00040669	0.998674	6.01193e-05	282771
960		0.0018852	0.000251125	0.998115	0.000374919	0.00125916	282728
961		0.0016521	0.00121342	0.000371457	0.998348	6.7216e-05	282671
962		0.00202742	0.000283061	0.997973	0.000251216	0.00149314	282625
963		0.00220468	0.00109349	0.000651141	0.000460045	0.997795	282581
964		0.00202436	0.997976	0.000152181	0.00163152	0.000240658	282559
965		0.00136633	0.000159287	0.998634	0.000336272	0.000870769	282509
966		0.0013028	0.000853194	0.000357563	0.998697	9.20458e-05	282468
967		0.00181995	0.99818	0.000293883	0.00137028	0.000155794	282425
968		0.00266307	0.997337	0.000559528	0.00178128	0.00032226	282381
969		0.00151941	0.000740227	0.000602098	0.000177088	0.998481	282346
970		0.0013283	0.000170022	0.998672	0.000311707	0.000846569	282316
971		0.00300052	0.996999	0.00192714	0.000864378	0.000209009	282284
972		0.00133565	0.000216113	0.998664	0.000329483	0.000790052	282260
973		0.00105942	0.998941	0.000162988	0.000758247	0.000138185	282230
974		0.00174697	0.000311832	0.998253	0.00048901	0.000946127	282203
975		0.00150269	0.000584773	0.000659198	0.000258718	0.998497	282161
976		0.00187856	0.000758513	0.000896747	0.000223301	0.998121	282131
977		0.00182197	0.00132926	0.000421818	0.998178	7.08938e-05	282112
978		0.00136492	0.00021626	0.998635	0.000361615	0.000787044	282068
979		0.000826229	0.999174	8.51052e-05	0.000695026	4.60986e-05	282004
980		0.00252814	0.997472	0.000304936	0.00195372	0.000269479	282026
981		0.0012128	0.000546113	0.000475189	0.000191494	0.998787	281993
982		0.00124476	0.000585144	0.000478754	0.000180863	0.998755	281982
983		0.00213148	0.000273085	0.997869	0.000631286	0.00122711	281964
984		0.00136944	0.000805342	0.000422183	0.998631	0.00014191	281868
985		0.00131597	0.000876132	0.000358256	0.998684	8.15831e-05	281921
986		0.00195458	0.998045	0.000269597	0.00155373	0.000131251	281902
987		0.00297281	0.00176311	0.000879782	0.000329918	0.997027	281888
988		0.0015901	0.99841	0.000244903	0.00119612	0.000149071	281744
989		0.00134175	0.0009158	0.000351412	0.998658	7.45418e-05	281721
990		0.00195598	0.000315939	0.998044	0.000646077	0.000993965	281700
991		0.0014094	0.000852028	0.000450865	0.998591	0.000106503	281681
992		0.00265208	0.997348	0.00035503	0.00209823	0.000198817	281666
993		0.00166515	0.00104383	0.000504161	0.998335	0.000117164	281656
994		0.00264522	0.997355	0.0002805	0.00221559	0.000149127	281640
995		0.00189968	0.00098357	0.000592983	0.000323122	0.9981	281627
996		0.00222292	0.997777	0.000351549	0.00162281	0.00024857	281611
997		0.00158781	0.000994604	0.000522167	0.998412	7.10432e-05	281519
998		0.00164422	0.00094818	0.000578852	0.998356	0.000117191	281592
999		0.00144543	0.00100505	0.00034804	0.998555	9.23371e-05	281577
1000		0.00174743	0.00113654	0.000458168	0.998253	0.000152723	281556
1001		0.00257872	0.0015451	0.000852469	0.00018115	0.997421	281535
1002		0.00144225	0.998558	0.000277082	0.0010586	0.00010657	281505
1003		0.00120775	0.998792	0.000106566	0.00098751	0.00011367	281516
1004		0.00135702	0.00016341	0.998643	0.000394316	0.00079929	281500
1005		0.00184739	0.00106936	0.000628824	0.998153	0.000149212	281478
1006		0.00164839	0.000966297	0.000536437	0.998352	0.000145655	281487
1007		0.00278539	0.000227379	0.997215	0.000898856	0.00165915	281469
1008		0.00191864	0.00104815	0.000731927	0.998081	0.000138569	281449
1009		0.125218	0.00305219	0.121551	0.000614702	0.874782	281437
1010		0.00206087	0.00122942	0.000646688	0.997939	0.000184768	281434
1011		0.00381274	0.000270054	0.996187	0.00138225	0.00216043	281425
1012		0.00166661	0.00071426	0.000682279	0.000270069	0.998333	281410
1013		0.00268665	0.000266533	0.997313	0.00104126	0.00137886	281391
1014		0.00160341	0.000856813	0.000519065	0.998397	0.000227535	281275
1015		0.00202127	0.000629869	0.00106402	0.000327389	0.997979	281011
1016		0.00339158	0.00031996	0.996608	0.00136872	0.0017029	281285
1017		0.00195315	0.000885856	0.000892971	0.998047	0.000174325	281084
1018		0.0016495	0.000828303	0.000604341	0.998351	0.000216852	281298
1019		0.00139669	0.998603	0.000210216	0.00103683	0.000149645	280664
1020		0.00212272	0.997877	0.000216894	0.0017636	0.000142226	281243
1021		0.00168951	0.000842978	0.000725602	0.99831	0.000120934	281146
1022		0.00173109	0.998269	0.000263582	0.00125023	0.000217277	280748
1023		0.00253226	0.000163601	0.997468	0.00120567	0.00116299	281172
1024		0.0020353	0.00106391	0.000754344	0.997965	0.000217052	281039
1025		0.00194834	0.00106305	0.000696852	0.998052	0.000188434	281265
1026		0.00309709	0.000800051	0.00191301	0.000384025	0.996903	281232
1027		0.00340662	0.00123037	0.00203046	0.996593	0.000145795	281217
1028		0.00408612	0.995914	0.00378384	0.000206262	9.60184e-05	281196
1029		0.00462003	0.000604623	0.00240071	0.0016147	0.99538	281167
1030		0.0021227	0.000395334	0.997877	0.000676698	0.00105066	280775
1031		0.00146324	0.998537	0.000825964	0.000295496	0.000341778	280884
1032		0.0017983	0.000801225	0.000733566	0.998202	0.000263514	280820
