# Supplementary material for: Synthesis of libraries and multi-site mutagenesis using a PCR-derived, dU-containing template
Source: Synth Biol (Oxf). 2021 Jan 5;6(1):ysaa030. doi: 10.1093/synbio/ysaa030 (PMC8260824; doi:10.1093/synbio/ysaa030)
Supplement: ysaa030_Supplementary_Data [file ysaa030_supplementary_data.zip › MSCS.py]

# -*- coding: utf-8 -*-
# This script is used to suggest degenerate base mixtures that encode an inputed list of amino acids.
# Weights that let the script know how important each amino acid is to the user are also taken as input as are weights that influence the liklihood of encoding extra amino acds and stop codons
from Bio.Seq import Seq #import the module Seq from biopython (Bio.Seq)
import re

def convert_to_single(lx):
  if lx=='a': return 'a'
  if lx=='t': return 't'
  if lx=='g': return 'g'
  if lx=='c': return 'c'
  if lx=='ag': return 'r'
  if lx=='ct': return 'y'
  if lx=='ac': return 'm'
  if lx=='gt': return 'k'
  if lx=='gc': return 's'
  if lx=='at': return 'w'
  if lx=='act': return 'h'
  if lx=='gct': return 'b'
  if lx=='acg': return 'v'
  if lx=='agt': return 'd'
  if lx=='atgc': return 'n'

input_list=input('list of amino acids you want encoded: ')
input_aalist=list(re.sub(' ', '',(input_list.upper()))) #convert to upper case and remove spaces
print(input_aalist)
weights=[]
while len(weights)!=len(input_aalist):
  input_list=input('weights associated with each amino acid entered (-1. to 1.) separated by spaces: ')
  weights=list(map(float,input_list.split()))
  print (weights) 
  if len(weights)!=len(input_aalist):
      print('The number of weights does not match the number of amino acids.  Please reenter values.')
try: 
    missing_penalty=float(input('penalty for missing amino acids (i.e. 1.): '))
except: 
    missing_penalty=1.
try:
    extra_penalty=float(input('penalty for extra amino acids (i.e. 0.1): '))
except:
    extra_penalty=0.1
try:
    stop_penalty=float(input('penalty for stop codons (i.e. 0.2): '))
except:
    stop_penalty=0.2
out_file_name=input('name of the output file: ')
out_file=open(out_file_name, 'w')
output_list=[]

combs=['a','t','g','c','ag','ct','ac','gt','gc','at','act','gct','acg','agt','atgc']
for l1 in combs:
  for l2 in combs:
    for l3 in combs:
      aa_list=[]
      total_codons=0
      for j1 in list(l1):
        for j2 in list(l2):
          for j3 in list(l3):
            total_codons+=1
            s=(j1,j2,j3)
            a="".join(s)
            aa_list.append(str(Seq.translate(Seq(a))))	
      unique_aa=list(set(aa_list)) #gets the unique elements
      overlap = set(input_aalist).intersection(set(aa_list))
      ideal_codon_count=float(total_codons)/float(len(input_aalist))
      codon_count=[];score=0.;pen=0.

      #score calculation (bigger is better)
      soverlap=[]
      sextra=[]
      smissing=[]
      for aa in unique_aa:
        codon_count=aa_list.count(aa)
        if aa in input_aalist: 
          score += weights[input_aalist.index(aa)]/(1. + abs(codon_count - ideal_codon_count))
          #points for having the right aa (fewer points if too many or too few) 
          soverlap.append(aa); soverlap.append(str(codon_count)); soverlap.append(" ")
        else:
          score-=codon_count*extra_penalty
          sextra.append(aa); sextra.append(str(codon_count)); sextra.append(" ")
        if aa == '*':
          pen=codon_count*stop_penalty*ideal_codon_count  
          # penalty for stop codons
      for aa in list(set(input_aalist) - set(unique_aa)):
        pen += missing_penalty*weights[input_aalist.index(aa)]*ideal_codon_count
        smissing.append(aa); smissing.append(" ")
      score -= pen      
        #pentalty for missing amino acids that were requested
      
      sscore=str("{0:.2f}".format(score))
      if smissing==[]: smissing="0"
      if sextra==[]: sextra="0"
      oneline=[score,str(len(overlap))+'/'+str(len(input_aalist))+" Encoded: "+"".join(soverlap)+" Missing: "+"".join(smissing)+" Extra: "+"".join(sextra)+" Codons: "+str(total_codons)+" Code: "+convert_to_single(l1)+convert_to_single(l2)+convert_to_single(l3)+'\n']
      output_list.append(oneline)

out_file.write('Requested amino acids: '+" ".join(input_aalist)+"  Weights: "+" ".join(map(str,weights))+"\n")
out_file.write('Penalty for missing aa: '+str(missing_penalty)+" Penalty for extra aa: "+str(extra_penalty)+" Penalty for stop codons: "+str(stop_penalty)+"\n\n")
output_list.sort(key=lambda x: x[0], reverse=True) # sorts based on the score
temp=[]
for codon_data in output_list: # make a list without the scores
    temp.append(codon_data[1])
for line in temp:
  out_file.write(line)
